# Supplementary material for: Impact of Protein Content on the Antioxidants, Anti-Inflammatory Properties and Glycemic Index of Wheat and Wheat Bran
Source: Foods. 2022 Jul 11;11(14):2049. doi: 10.3390/foods11142049 (PMC9322734; doi:10.3390/foods11142049)
Supplement: Supplementary file 1 [file foods-11-02049-s001.zip]

Archive with 1 entries (1 files):
- foods-1794119-Supplementary.pdf
